# Supplementary material for: Curcuma phaeocaulis Inhibits NLRP3 Inflammasome in Macrophages and Ameliorates Nanoparticle-Induced Airway Inflammation in Mice
Source: Molecules. 2022 Mar 24;27(7):2101. doi: 10.3390/molecules27072101 (PMC9000720; doi:10.3390/molecules27072101)
Supplement: Supplementary file 1 [file molecules-27-02101-s001.zip]

Archive with 1 entries (1 files):
- molecules-1630807-supplementary.pdf
